# Supplementary material for: Cancer-associated fibroblast-derived circKLHL24 drives perineural invasion in pancreatic cancer via dual regulation of the sec31a-CXCL12 axis
Source: J Exp Clin Cancer Res. 2025 Oct 7;44:281. doi: 10.1186/s13046-025-03489-2 (PMC12502155; doi:10.1186/s13046-025-03489-2)
Supplement: Supplementary file 17 — Supplementary Material 17 [file 13046_2025_3489_MOESM17_ESM.xlsx]

## Sheet: protein-peptides
Protein Group	Protein ID	Protein Accession	Peptide	Unique	-10lgP	Mass	Length	ppm	m/z	z	RT	Area CAF-NRP1-2	Fraction	Scan	Source File	#Spec	#Spec CAF-NRP1-2	Start	End	PTM	AScore
56	58	O94979	K.AVQLTQAM(+15.99)DTSTVGVLLAAK.M	Y	88.69	2032.09	20	1.8	1017.05	2	44.79	4E5	1	16239	20230330-LTT-CAF-NRP1-2.raw	1	1	730	749	Oxidation (M)	M8:Oxidation (M):1000.00
56	58	O94979	R.NPAVLSAASFDGR.I	Y	81.42	1303.65	13	0.3	652.833	2	36.02	3.53E6	1	11871	20230330-LTT-CAF-NRP1-2.raw	1	1	315	327
56	58	O94979	K.IIAGDKEVVIAQNDKHTGPVR.A	Y	78.46	2259.23	21	-0.2	565.816	4	25.48	7.62E6	1	6744	20230330-LTT-CAF-NRP1-2.raw	3	3	106	126
56	58	O94979	R.M(+15.99)ADAIILAIAGGQELLAR.T	Y	77.25	1841.01	18	1.3	614.677	3	59.69	9.68E5	1	22018	20230330-LTT-CAF-NRP1-2.raw	2	2	595	612	Oxidation (M)	M1:Oxidation (M):1000.00
56	58	O94979	R.KAVQLTQAMDTSTVGVLLAAK.M	Y	76.2	2144.19	21	1	715.737	3	44.99	1.84E5	1	16335	20230330-LTT-CAF-NRP1-2.raw	1	1	729	749
56	58	O94979	R.EQTLSPTITSGLHNIAR.S	Y	75.33	1836.97	17	2.8	613.332	3	36.06	4.09E6	1	11894	20230330-LTT-CAF-NRP1-2.raw	2	2	1159	1175
56	58	O94979	R.RPVGASFSFGGK.L	Y	72.94	1208.63	12	1.5	605.323	2	28.17	6.6E6	1	7981	20230330-LTT-CAF-NRP1-2.raw	1	1	392	403
56	58	O94979	R.SDQLQQAVQSQGFINYC(+57.02)QK.K	Y	71.93	2241.05	19	1.8	1121.53	2	40.76	2.39E6	1	14239	20230330-LTT-CAF-NRP1-2.raw	2	2	442	460	Carbamidomethylation	C17:Carbamidomethylation:1000.00
56	58	O94979	K.TQPPEDISC(+57.02)IAWNR.Q	Y	70.47	1685.78	14	0.3	843.899	2	39.87	2.33E6	1	13801	20230330-LTT-CAF-NRP1-2.raw	1	1	165	178	Carbamidomethylation	C9:Carbamidomethylation:1000.00
56	58	O94979	R.KAVQLTQAM(+15.99)DTSTVGVLLAAK.M	Y	69.96	2160.18	21	0.9	721.069	3	39.37	4.58E5	1	13552	20230330-LTT-CAF-NRP1-2.raw	1	1	729	749	Oxidation (M)	M9:Oxidation (M):1000.00
56	58	O94979	K.AVQLTQAMDTSTVGVLLAAK.M	Y	66.01	2016.09	20	-0.1	1009.05	2	50.46	1.99E5	1	18897	20230330-LTT-CAF-NRP1-2.raw	1	1	730	749
56	58	O94979	R.QVQHILASASPSGR.A	Y	64.39	1449.77	14	0.4	484.264	3	22.5	3.62E6	1	5368	20230330-LTT-CAF-NRP1-2.raw	2	2	179	192
56	58	O94979	K.TTFEDLIQR.C	Y	59.06	1121.57	9	-0.2	561.793	2	40.84	4.76E6	1	14278	20230330-LTT-CAF-NRP1-2.raw	1	1	1121	1129
56	58	O94979	K.KIDASQTEFEK.N	Y	57.63	1294.64	11	-0.6	648.327	2	20.74	1.03E6	1	4590	20230330-LTT-CAF-NRP1-2.raw	1	1	461	471
56	58	O94979	K.RLEFLYDKLR.E	Y	56.17	1351.76	10	0.2	451.594	3	36.28	2.88E6	1	11999	20230330-LTT-CAF-NRP1-2.raw	1	1	1149	1158
56	58	O94979	K.VNFEDDSRGK.Y	Y	53.78	1165.54	10	-0.5	389.519	3	16.46	2.83E6	1	2732	20230330-LTT-CAF-NRP1-2.raw	2	2	479	488
56	58	O94979	R.C(+57.02)LSSATDPQTK.R	Y	50.49	1206.56	11	0.1	604.285	2	16.46	6.15E5	1	2735	20230330-LTT-CAF-NRP1-2.raw	1	1	1130	1140	Carbamidomethylation	C1:Carbamidomethylation:1000.00
56	58	O94979	K.KPIPDEHLILK.T	Y	49.95	1301.77	11	0.7	651.893	2	28.5	1.14E6	1	8140	20230330-LTT-CAF-NRP1-2.raw	1	1	1110	1120
56	58	O94979	K.LVTFENVR.M	Y	49.16	976.534	8	0	489.274	2	31.76	1.64E6	1	9736	20230330-LTT-CAF-NRP1-2.raw	1	1	404	411
56	58	O94979	R.C(+57.02)LSSATDPQTKR.K	Y	48.04	1362.66	12	0.7	455.226	3	12.53	3.33E5	1	1448	20230330-LTT-CAF-NRP1-2.raw	1	1	1130	1141	Carbamidomethylation	C1:Carbamidomethylation:1000.00
56	58	O94979	K.IDASQTEFEK.N	Y	47.71	1166.55	10	-0.4	584.28	2	25.05	7.65E5	1	6537	20230330-LTT-CAF-NRP1-2.raw	1	1	462	471
56	58	O94979	K.VVLTQANK.L	Y	47.31	871.513	8	0.2	436.764	2	16.25	4.4E6	1	2651	20230330-LTT-CAF-NRP1-2.raw	2	2	1210	1217
56	58	O94979	R.ATVWDLRK.N	Y	44.05	987.55	8	0.7	494.783	2	27.71	2.81E6	1	7767	20230330-LTT-CAF-NRP1-2.raw	1	1	193	200
56	58	O94979	K.LREQTLSPTITSGLHNIAR.S	Y	44.01	2106.15	19	1.8	703.06	3	34.54	1.67E5	1	11136	20230330-LTT-CAF-NRP1-2.raw	1	1	1157	1175
56	58	O94979	R.M(+15.99)PSHQGAEQQQQQHHVFISQVVTEK.E	Y	43.82	2916.39	25	2.3	730.107	4	27.98	1.33E6	1	7899	20230330-LTT-CAF-NRP1-2.raw	1	1	412	436	Oxidation (M)	M1:Oxidation (M):1000.00
56	58	O94979	K.GDVSGVLIAGGEN(+.98)GNIILYDPSK.I	Y	42.94	2288.15	23	2.1	1145.09	2	51.08	2.21E5	1	19156	20230330-LTT-CAF-NRP1-2.raw	1	1	83	105	Deamidation (NQ)	N13:Deamidation (NQ):0.00
56	58	O94979	R.Q(-17.03)VQHILASASPSGR.A	Y	42.7	1432.74	14	-2.5	717.377	2	35.32	2.71E6	1	11521	20230330-LTT-CAF-NRP1-2.raw	1	1	179	192	Pyro-glu from Q	Q1:Pyro-glu from Q:1000.00
56	58	O94979	K.VNFEDDSR.G	Y	42.55	980.42	8	0.2	491.217	2	21.04	1.32E6	1	4734	20230330-LTT-CAF-NRP1-2.raw	1	1	479	486
56	58	O94979	K.LIWGPYK.M	Y	42.4	875.49	7	0.7	438.753	2	37.68	1.36E6	1	12710	20230330-LTT-CAF-NRP1-2.raw	1	1	72	78
56	58	O94979	R.ATVWDLR.K	Y	42.04	859.455	7	0.3	430.735	2	36.1	1.56E6	1	11910	20230330-LTT-CAF-NRP1-2.raw	1	1	193	199
56	58	O94979	R.FASSPLR.V	Y	40.74	776.418	7	-0.3	389.216	2	22.91	5.76E6	1	5566	20230330-LTT-CAF-NRP1-2.raw	1	1	248	254
56	58	O94979	K.VDGANVALK.D	Y	40.65	885.492	9	0.5	443.753	2	22.31	7.34E5	1	5275	20230330-LTT-CAF-NRP1-2.raw	1	1	511	519
56	58	O94979	R.LEFLYDKLR.E	Y	39.69	1195.66	9	0.8	598.838	2	38.39	7.15E5	1	13064	20230330-LTT-CAF-NRP1-2.raw	2	2	1150	1158
56	58	O94979	R.LITAVVMK.N	N	39.28	873.536	8	-0.2	437.775	2	32.93	6.4E5	1	10330	20230330-LTT-CAF-NRP1-2.raw	1	1	628	635
56	58	O94979	K.YLELLGYRK.E	Y	38.46	1153.65	9	0.4	577.832	2	35.31	2.25E6	1	11517	20230330-LTT-CAF-NRP1-2.raw	2	2	489	497
56	58	O94979	K.AQDGSHPLSLQDLIEK.V	Y	36.22	1749.89	16	0.9	875.953	2	41.55	7.75E5	1	14639	20230330-LTT-CAF-NRP1-2.raw	1	1	708	723
56	58	O94979	R.ISVYSIM(+15.99)GGSTDGLR.Q	Y	32.32	1570.77	15	2.2	786.392	2	37.82	0	1	12779	20230330-LTT-CAF-NRP1-2.raw	1	1	328	342	Oxidation (M)	M7:Oxidation (M):1000.00
56	58	O94979	K.VVILR.K	N	27.73	598.417	5	0.8	300.216	2	23.66	1.37E6	1	5900	20230330-LTT-CAF-NRP1-2.raw	1	1	724	728
56	58	O94979	K.KIALALNK.V	Y	27.19	869.57	8	-0.8	435.792	2	22.99	5.33E5	1	5603	20230330-LTT-CAF-NRP1-2.raw	1	1	503	510
56	58	O94979	K.NEPIIK.V	Y	24.84	712.412	6	0.7	357.214	2	20.83	1.01E7	1	4636	20230330-LTT-CAF-NRP1-2.raw	2	2	201	206
56	58	O94979	D.PFGTGQPLPPLQIPQQTAQHSIVLPLK.K	Y	24.81	2904.62	27	-1.8	969.213	3	50.2	1.53E5	1	18775	20230330-LTT-CAF-NRP1-2.raw	1	1	358	384
56	58	O94979	K.GDVSGVLIAGGENGNIILYDPSK.I	Y	24.73	2287.17	23	-0.5	1144.59	2	49.79	1.12E5	1	18600	20230330-LTT-CAF-NRP1-2.raw	1	1	83	105
56	58	O94979	R.AQ(+.98)GEPVAGHESPK.I	Y	23.86	1306.62	13	2	654.316	2	26.53	2.71E5	1	7229	20230330-LTT-CAF-NRP1-2.raw	1	1	789	801	Deamidation (NQ)	Q2:Deamidation (NQ):1000.00
